# Supplementary material for: Synthesis and Characterization of Dihydrouracil Analogs Utilizing Biginelli Hybrids
Source: Molecules. 2022 May 4;27(9):2939. doi: 10.3390/molecules27092939 (PMC9099458; doi:10.3390/molecules27092939)
Supplement: Supplementary file 1 [file molecules-27-02939-s001.zip]

Archive with 1 entries (1 files):
- molecules-1677281-supplementary.pdf
